# Supplementary material for: Diagnosis, Treatment, and Management of Otitis Media with Artificial Intelligence
Source: Diagnostics (Basel). 2023 Jul 7;13(13):2309. doi: 10.3390/diagnostics13132309 (PMC10341128; doi:10.3390/diagnostics13132309)
Supplement: Supplementary file 1 [file diagnostics-13-02309-s001.zip]

Archive with 1 entries (1 files):
- diagnostics-2403842-supplementary.pdf
